# Supplementary material for: Fabrication and Development of Binder-Free Mn–Fe–S Mixed Metal Sulfide Loaded Ni-Foam as Electrode for the Asymmetric Coin Cell Supercapacitor Device
Source: Nanomaterials (Basel). 2022 Sep 14;12(18):3193. doi: 10.3390/nano12183193 (PMC9500630; doi:10.3390/nano12183193)
Supplement: Supplementary file 1 [file nanomaterials-12-03193-s001.zip]

Archive with 1 entries (1 files):
- nanomaterials-1913461-supplementary.pdf
